# Supplementary material for: Correlation of Comfort Score and Narcotrend Index during Procedural Sedation with Midazolam and Propofol in Children
Source: J Clin Med. 2024 Mar 4;13(5):1483. doi: 10.3390/jcm13051483 (PMC10932229; doi:10.3390/jcm13051483)
Supplement: Supplementary file 1 [file jcm-13-01483-s001.zip]

Archive with 1 entries (1 files):
- jcm-2889192-supplementary.pdf
